# Supplementary material for: Clinopodium L. Taxa from the Balkans—Are There Unique Leaf Micromorphological and Phytochemical Patterns?
Source: Plants (Basel). 2024 Jan 16;13(2):251. doi: 10.3390/plants13020251 (PMC10819394; doi:10.3390/plants13020251)
Supplement: Supplementary file 1 [file plants-13-00251-s001.zip]

Archive with 1 entries (1 files):
- plants-2793710-2nd xml-supplementary.pdf
